# Supplementary material for: Gestational Weight Gain Counseling Insights from Healthcare Providers and Saudi Women: Riyadh Mother and Baby Follow-Up Study (RAHMA Explore)
Source: Healthcare (Basel). 2026 Feb 5;14(3):403. doi: 10.3390/healthcare14030403 (PMC12897361; doi:10.3390/healthcare14030403)
Supplement: Supplementary file 1 [file healthcare-14-00403-s001.zip]

Archive with 1 entries (1 files):
- healthcare-4097727-supplementary.pdf
